# Supplementary material for: Evidences showing wide presence of small genomic aberrations in chronic lymphocytic leukemia
Source: BMC Res Notes. 2010 Dec 20;3:341. doi: 10.1186/1756-0500-3-341 (PMC3016268; doi:10.1186/1756-0500-3-341)
Supplement: Additional file 1 — Supplementary table S1. CLL samples used for the study. [file 1756-0500-3-341-S1.XLS]

## Sheet: Sheet1
Supplementary table S1. CLL samples used for the study
Case ID*	Gender	Age	WBC (x10,000)	Flow	ZAP-70	IgVH	CD38	Karyotype	FISH
1	Male	62	20	CD5+CD19+CD23+	n/a	n/a	-	n/a	n/a
2	Male	51	24	CD5+CD19+CD23+	-	+	-	n/a	del(13q)
3	Female	59	24	CD5+CD19+CD23+	+	-	+	n/a	del(13q)
4	Male	45	135	CD5+CD20+CD23+CD52+	+	n/a	+	+12 and t(14;19)	+12, IGH translocation
5	Male	63	68	CD5+CD20+CD23+CD52+	+	n/a	-	normal	del(13q), 5'IGH deletion
6	Male	56	240	CD5+CD20+CD23+CD52+	n/a	n/a	-	+12,	+12,
7	Male	55	5	CD5+CD20-CD23+CD52+	n/a	n/a	-	normal	del(13q)
8	Male	47	276	CD5+CD20+CD23+CD52+	n/a	n/a	+	del(13q)	del(13q)
9	Female	58	86k	CD5+CD19+CD23+	-	+	-	n/a	del(13q)
*#1, 2, 3 samples were used for ditag sequencing, and #2, 3, 4, 5, 6, 7, 8, 9 were used for PCR-sequenciing validation.
The rate of blast cells in each sample is >80%.
